# Supplementary material for: Effects of the Selective Serotonin Reuptake Inhibitor Fluoxetine on Developing Neural Circuits in a Model of the Human Fetal Cortex
Source: Int J Mol Sci. 2021 Sep 28;22(19):10457. doi: 10.3390/ijms221910457 (PMC8508811; doi:10.3390/ijms221910457)
Supplement: Supplementary file 1 [file ijms-22-10457-s001.zip]

Archive with 1 entries (1 files):
- ijms-1385961-supplementary.xlsx
