# Supplementary material for: Effects of the Selective Serotonin Reuptake Inhibitor Fluoxetine on Developing Neural Circuits in a Model of the Human Fetal Cortex
Source: Int J Mol Sci. 2021 Sep 28;22(19):10457. doi: 10.3390/ijms221910457 (PMC8508811; doi:10.3390/ijms221910457)
Supplement: Supplementary file 1 [file ijms-22-10457-s001.zip › ijms-1385961-supplementary.xlsx]

## Sheet: Fig1
Figure 1 Supplemental Statistics using Sigma Plot 13.0							Figure 1 Supplemental Statistics using Sigma Plot 13.0
1C. Total Neurite Length							1D. Number of Branch Points							1E. Neurite Area							1F. Average Neurite Length							1G. Number of Neurites							1H. Max Neurite Length							1I. Average per well of Nucleus Size (% DMSO control)							1J. Average per well of Total Neurite Length (% DMSO control)
Group	N	Missing	Median	0.25	0.75		Group	N	Missing	Median	0.25	0.75		Group	N	Missing	Median	0.25	0.75		Group	N	Missing	Median	0.25	0.75		Group	N	Missing	Median	0.25	0.75		Group	N	Missing	Median	0.25	0.75		Group	N	Missing	Median	0.25	0.75		Group
NPC	11044	0	9.999	3.763	22.72		NPC	11044	0	0	0	0		NPC	11044	0	36.474	11.937	84.885		NPC	11044	0	7.218	3.257	14.628		NPC	11044	0	1	1	2		NPC	11044	0	8.678	3.286	18.537		NPC	9	0	94.025	88.258	96.934		NPC
NM	15723	0	15.531	5.7	32.858		NM	15723	0	0	0	0		NM	15723	0	53.716	17.905	119.37		NM	15723	0	9.632	4.25	18.875		NM	15723	0	1	1	2		NM	15723	0	12.553	4.915	25.5		NM	9	0	99.675	97.202	101.281		NM
DMSO	18521	0	14.268	5.252	31.09		DMSO	18521	0	0	0	0		DMSO	18521	0	50.401	17.242	114.064		DMSO	18521	0	9.155	4.086	17.777		DMSO	18521	0	1	1	2		DMSO	18521	0	11.598	4.746	24.151		DMSO	9	0	99.07	97.719	102.89		DMSO
0.1 FLX	17244	0	15.251	5.392	33.422		0.1 FLX	17244	0	0	0	0		0.1 FLX	17244	0	55.706	17.242	126.665		0.1 FLX	17244	0	9.478	4.075	18.648		0.1 FLX	17244	0	1	1	2		0.1 FLX	17244	0	12.302	4.746	25.867		0.1 FLX	8	0	100.714	97.844	103.626		0.1 FLX
0.5 FLX	22227	0	12.89	4.746	29.124		0.5 FLX	22227	0	0	0	0		0.5 FLX	22227	0	46.422	14.59	110.749		0.5 FLX	22227	0	8.748	3.763	17.863		0.5 FLX	22227	0	1	1	2		0.5 FLX	22227	0	10.784	4.101	23.563		0.5 FLX	9	0	102.284	95.491	104.564		0.5 FLX
1 FLX	23015	0	11.825	4.409	27.309		1 FLX	23015	0	0	0	0		1 FLX	23015	0	41.779	13.263	102.127		1 FLX	23015	0	8.172	3.441	16.909		1 FLX	23015	0	1	1	2		1 FLX	23015	0	9.999	4.072	21.906		1 FLX	9	0	102.257	97.678	104.553		1 FLX
2.5 FLX	22775	0	12.581	4.746	27.216		2.5 FLX	22775	0	0	0	0		2.5 FLX	22775	0	45.095	14.59	103.454		2.5 FLX	22775	0	8.539	3.694	17.159		2.5 FLX	22775	0	1	1	2		2.5 FLX	22775	0	10.615	4.101	22.103		2.5 FLX	9	0	98.653	92.232	101.27		2.5 FLX
5 FLX	5489	0	12.553	4.438	28.891		5 FLX	5489	0	0	0	0		5 FLX	5489	0	49.737	16.579	122.022		5 FLX	5489	0	8.37	3.595	18.5		5 FLX	5489	0	1	1	2		5 FLX	5489	0	10.336	4.101	23.872		5 FLX	9	0	72.085	64.635	77.457		5 FLX
H = 963.811 with 7 degrees of freedom. (P = <0.001)							H = 681.686 with 7 degrees of freedom. (P = <0.001)							H = 795.488 with 7 degrees of freedom. (P = <0.001)							H = 539.274 with 7 degrees of freedom. (P = <0.001)							H = 865.878 with 7 degrees of freedom. (P = <0.001)							H = 775.968 with 7 degrees of freedom. (P = <0.001)							H = 35.838 with 7 degrees of freedom. (P = <0.001)							H = 30.308 with 7 degrees of freedom. (P = <0.001)
The differences in the median values among the treatment groups are greater than would be expected by chance; there is a statistically significant difference (P = <0.001)							The differences in the median values among the treatment groups are greater than would be expected by chance; there is a statistically significant difference (P = <0.001)							The differences in the median values among the treatment groups are greater than would be expected by chance; there is a statistically significant difference (P = <0.001)							The differences in the median values among the treatment groups are greater than would be expected by chance; there is a statistically significant difference (P = <0.001)							The differences in the median values among the treatment groups are greater than would be expected by chance; there is a statistically significant difference (P = <0.001)							The differences in the median values among the treatment groups are greater than would be expected by chance; there is a statistically significant difference (P = <0.001)							The differences in the median values among the treatment groups are greater than would be expected by chance; there is a statistically significant difference (P = <0.001)							The differences in the median values among the treatment groups are greater than would be expected by chance; there is a statistically significant difference (P = <0.001)
To isolate the group or groups that differ from the others use a multiple comparison procedure.							To isolate the group or groups that differ from the others use a multiple comparison procedure.							To isolate the group or groups that differ from the others use a multiple comparison procedure.							To isolate the group or groups that differ from the others use a multiple comparison procedure.							To isolate the group or groups that differ from the others use a multiple comparison procedure.							To isolate the group or groups that differ from the others use a multiple comparison procedure.							To isolate the group or groups that differ from the others use a multiple comparison procedure.							To isolate the group or groups that differ from the others use a multiple comparison procedure.
All Pairwise Multiple Comparison Procedures (Dunn's Method) :							All Pairwise Multiple Comparison Procedures (Dunn's Method) :							All Pairwise Multiple Comparison Procedures (Dunn's Method) :							All Pairwise Multiple Comparison Procedures (Dunn's Method) :							All Pairwise Multiple Comparison Procedures (Dunn's Method) :							All Pairwise Multiple Comparison Procedures (Dunn's Method) :							All Pairwise Multiple Comparison Procedures (Dunn's Method) :							All Pairwise Multiple Comparison Procedures (Dunn's Method) :
Comparison	Diff of Ranks	Q	P	P<0.050			Comparison	Diff of Ranks	Q	P	P<0.050			Comparison	Diff of Ranks	Q	P	P<0.050			Comparison	Diff of Ranks	Q	P	P<0.050			Comparison	Diff of Ranks	Q	P	P<0.050			Comparison	Diff of Ranks	Q	P	P<0.050			Comparison	Diff of Ranks	Q	P	P<0.050			Comparison
NM vs NPC	11876.8	24.359	<0.001	Yes			0.1 FLX vs NPC	5774.72	12.065	<0.001	Yes			0.1 FLX vs NPC	10791.7	22.548	<0.001	Yes			NM vs NPC	9560.78	19.609	<0.001	Yes			0.1 FLX vs NPC	9307.29	19.446	<0.001	Yes			NM vs NPC	10964.3	22.488	<0.001	Yes			1 FLX vs 5 FLX	44.444	4.568	<0.001	Yes			0.1 FLX vs NPC
NM vs 1 FLX	6751.52	16.616	<0.001	Yes			0.1 FLX vs 2.5 FLX	5101.38	12.869	<0.001	Yes			0.1 FLX vs 1 FLX	6724.7	17.002	<0.001	Yes			NM vs 1 FLX	5151.82	12.679	<0.001	Yes			0.1 FLX vs 5 FLX	6323.05	10.389	<0.001	Yes			NM vs 1 FLX	6115.93	15.052	<0.001	Yes			1 FLX vs NPC	29	2.981	0.081	No			0.1 FLX vs 1 FLX
NM vs 2.5 FLX	5688.87	13.971	<0.001	Yes			0.1 FLX vs 1 FLX	4548.27	11.499	<0.001	Yes			0.1 FLX vs 2.5 FLX	5357.24	13.514	<0.001	Yes			NM vs 2.5 FLX	3911.06	9.605	<0.001	Yes			0.1 FLX vs 1 FLX	5919.45	14.966	<0.001	Yes			NM vs 2.5 FLX	4851.54	11.915	<0.001	Yes			1 FLX vs 2.5 FLX	14.778	1.519	1	Do Not Test			0.1 FLX vs 0.5 FLX
NM vs 5 FLX	5073.9	8.241	<0.001	Yes			0.1 FLX vs 0.5 FLX	3367.25	8.449	<0.001	Yes			0.1 FLX vs 0.5 FLX	4482.01	11.247	<0.001	Yes			NM vs 5 FLX	3235.57	5.255	<0.001	Yes			0.1 FLX vs 2.5 FLX	5741.79	14.484	<0.001	Yes			NM vs 5 FLX	4072.09	6.614	<0.001	Yes			1 FLX vs NM	9.667	0.994	1	Do Not Test			0.1 FLX vs NM
NM vs 0.5 FLX	4825.71	11.792	<0.001	Yes			0.1 FLX vs DMSO	2891.72	6.958	<0.001	Yes			0.1 FLX vs DMSO	2335.76	5.621	<0.001	Yes			NM vs 0.5 FLX	3054.4	7.464	<0.001	Yes			0.1 FLX vs 0.5 FLX	5667.44	14.221	<0.001	Yes			NM vs 0.5 FLX	4001.68	9.779	<0.001	Yes			1 FLX vs DMSO	5.556	0.571	1	Do Not Test			0.1 FLX vs DMSO
NM vs DMSO	2050.52	4.815	<0.001	Yes			0.1 FLX vs 5 FLX	2450.93	4.027	0.002	Yes			0.1 FLX vs 5 FLX	1597.34	2.625	0.243	No			NM vs DMSO	1974.03	4.635	<0.001	Yes			0.1 FLX vs DMSO	1703.6	4.099	0.001	Yes			NM vs DMSO	2061.14	4.84	<0.001	Yes			1 FLX vs 0.5 FLX	2.889	0.297	1	Do Not Test			0.1 FLX vs 2.5 FLX
NM vs 0.1 FLX	294.91	0.681	1	No			0.1 FLX vs NM	2381.77	5.5	<0.001	Yes			0.1 FLX vs NM	983.028	2.27	0.65	Do Not Test			NM vs 0.1 FLX	824.923	1.905	1	No			0.1 FLX vs NM	1075.4	2.483	0.364	No			NM vs 0.1 FLX	419.18	0.968	1	No			1 FLX vs 0.1 FLX	1.667	0.166	1	Do Not Test			0.1 FLX vs 5 FLX
0.1 FLX vs NPC	11581.9	24.199	<0.001	Yes			NM vs NPC	3392.95	6.959	<0.001	Yes			NM vs NPC	9808.65	20.117	<0.001	Yes			0.1 FLX vs NPC	8735.86	18.252	<0.001	Yes			NM vs NPC	8231.89	16.883	<0.001	Yes			0.1 FLX vs NPC	10545.1	22.032	<0.001	Yes			0.1 FLX vs 5 FLX	42.778	4.265	<0.001	Yes			5 FLX vs NPC
0.1 FLX vs 1 FLX	6456.61	16.324	<0.001	Yes			NM vs 2.5 FLX	2719.61	6.679	<0.001	Yes			NM vs 1 FLX	5741.67	14.131	<0.001	Yes			0.1 FLX vs 1 FLX	4326.9	10.94	<0.001	Yes			NM vs 5 FLX	5247.65	8.523	<0.001	Yes			0.1 FLX vs 1 FLX	5696.75	14.403	<0.001	Yes			0.1 FLX vs NPC	27.333	2.725	0.18	Do Not Test			5 FLX vs 1 FLX
0.1 FLX vs 2.5 FLX	5393.96	13.607	<0.001	Yes			NM vs 1 FLX	2166.5	5.332	<0.001	Yes			NM vs 2.5 FLX	4374.22	10.743	<0.001	Yes			0.1 FLX vs 2.5 FLX	3086.14	7.785	<0.001	Yes			NM vs 1 FLX	4844.05	11.922	<0.001	Yes			0.1 FLX vs 2.5 FLX	4432.36	11.181	<0.001	Yes			0.1 FLX vs 2.5 FLX	13.111	1.307	1	Do Not Test			5 FLX vs 0.5 FLX
0.1 FLX vs 5 FLX	4778.99	7.852	<0.001	Yes			NM vs 0.5 FLX	985.474	2.408	0.449	No			NM vs 0.5 FLX	3498.98	8.55	<0.001	Yes			0.1 FLX vs 5 FLX	2410.64	3.961	0.002	Yes			NM vs 2.5 FLX	4666.39	11.46	<0.001	Yes			0.1 FLX vs 5 FLX	3652.91	6.002	<0.001	Yes			0.1 FLX vs NM	8	0.798	1	Do Not Test			5 FLX vs NM
0.1 FLX vs 0.5 FLX	4530.8	11.369	<0.001	Yes			NM vs DMSO	509.95	1.197	1	Do Not Test			NM vs DMSO	1352.74	3.177	0.042	Yes			0.1 FLX vs 0.5 FLX	2229.48	5.594	<0.001	Yes			NM vs 0.5 FLX	4592.05	11.221	<0.001	Yes			0.1 FLX vs 0.5 FLX	3582.5	8.989	<0.001	Yes			0.1 FLX vs DMSO	3.889	0.388	1	Do Not Test			5 FLX vs DMSO
0.1 FLX vs DMSO	1755.61	4.225	<0.001	Yes			NM vs 5 FLX	69.153	0.112	1	Do Not Test			NM vs 5 FLX	614.317	0.998	1	Do Not Test			0.1 FLX vs DMSO	1149.11	2.765	0.159	No			NM vs DMSO	628.202	1.475	1	No			0.1 FLX vs DMSO	1641.96	3.951	0.002	Yes			0.1 FLX vs 0.5 FLX	1.222	0.122	1	Do Not Test			5 FLX vs 2.5 FLX
DMSO vs NPC	9826.32	20.813	<0.001	Yes			5 FLX vs NPC	3323.8	5.125	<0.001	Yes			5 FLX vs NPC	9194.33	14.177	<0.001	Yes			DMSO vs NPC	7586.75	16.069	<0.001	Yes			DMSO vs NPC	7603.69	16.105	<0.001	Yes			DMSO vs NPC	8903.18	18.857	<0.001	Yes			0.5 FLX vs 5 FLX	41.556	4.271	<0.001	Yes			2.5 FLX vs NPC
DMSO vs 1 FLX	4701.01	12.127	<0.001	Yes			5 FLX vs 2.5 FLX	2650.46	4.489	<0.001	Yes			5 FLX vs 1 FLX	5127.35	8.692	<0.001	Yes			DMSO vs 1 FLX	3177.79	8.197	<0.001	Yes			DMSO vs 5 FLX	4619.45	7.654	<0.001	Yes			DMSO vs 1 FLX	4054.79	10.46	<0.001	Yes			0.5 FLX vs NPC	26.111	2.684	0.204	Do Not Test			2.5 FLX vs 1 FLX
DMSO vs 2.5 FLX	3638.36	9.364	<0.001	Yes			5 FLX vs 1 FLX	2097.34	3.555	0.011	Yes			5 FLX vs 2.5 FLX	3759.9	6.367	<0.001	Yes			DMSO vs 2.5 FLX	1937.03	4.985	<0.001	Yes			DMSO vs 1 FLX	4215.85	10.875	<0.001	Yes			DMSO vs 2.5 FLX	2790.4	7.181	<0.001	Yes			0.5 FLX vs 2.5 FLX	11.889	1.222	1	Do Not Test			2.5 FLX vs 0.5 FLX
DMSO vs 5 FLX	3023.39	5.01	<0.001	Yes			5 FLX vs 0.5 FLX	916.321	1.548	1	Do Not Test			5 FLX vs 0.5 FLX	2884.67	4.874	<0.001	Yes			DMSO vs 5 FLX	1261.53	2.09	1	No			DMSO vs 2.5 FLX	4038.19	10.393	<0.001	Yes			DMSO vs 5 FLX	2010.95	3.332	0.024	Yes			0.5 FLX vs NM	6.778	0.697	1	Do Not Test			2.5 FLX vs NM
DMSO vs 0.5 FLX	2775.19	7.103	<0.001	Yes			5 FLX vs DMSO	440.797	0.73	1	Do Not Test			5 FLX vs DMSO	738.42	1.224	1	No			DMSO vs 0.5 FLX	1080.37	2.765	0.159	Do Not Test			DMSO vs 0.5 FLX	3963.85	10.145	<0.001	Yes			DMSO vs 0.5 FLX	1940.54	4.967	<0.001	Yes			0.5 FLX vs DMSO	2.667	0.274	1	Do Not Test			2.5 FLX vs DMSO
0.5 FLX vs NPC	7051.13	15.423	<0.001	Yes			DMSO vs NPC	2883	6.106	<0.001	Yes			DMSO vs NPC	8455.91	17.91	<0.001	Yes			0.5 FLX vs NPC	6506.38	14.231	<0.001	Yes			0.5 FLX vs NPC	3639.85	7.961	<0.001	Yes			0.5 FLX vs NPC	6962.64	15.229	<0.001	Yes			DMSO vs 5 FLX	38.889	3.997	0.002	Yes			DMSO vs NPC
0.5 FLX vs 1 FLX	1925.82	5.215	<0.001	Yes			DMSO vs 2.5 FLX	2209.66	5.687	<0.001	Yes			DMSO vs 1 FLX	4388.93	11.322	<0.001	Yes			0.5 FLX vs 1 FLX	2097.42	5.679	<0.001	Yes			0.5 FLX vs 5 FLX	655.601	1.108	1	No			0.5 FLX vs 1 FLX	2114.25	5.725	<0.001	Yes			DMSO vs NPC	23.444	2.41	0.447	Do Not Test			DMSO vs 1 FLX
0.5 FLX vs 2.5 FLX	863.166	2.331	0.553	No			DMSO vs 1 FLX	1656.55	4.273	<0.001	Yes			DMSO vs 2.5 FLX	3021.48	7.776	<0.001	Yes			0.5 FLX vs 2.5 FLX	856.66	2.314	0.579	No			0.5 FLX vs 1 FLX	252.004	0.682	1	Do Not Test			0.5 FLX vs 2.5 FLX	849.864	2.295	0.608	No			DMSO vs 2.5 FLX	9.222	0.948	1	Do Not Test			DMSO vs 0.5 FLX
0.5 FLX vs 5 FLX	248.194	0.419	1	Do Not Test			DMSO vs 0.5 FLX	475.524	1.217	1	Do Not Test			DMSO vs 0.5 FLX	2146.25	5.493	<0.001	Yes			0.5 FLX vs 5 FLX	181.163	0.306	1	Do Not Test			0.5 FLX vs 2.5 FLX	74.343	0.201	1	Do Not Test			0.5 FLX vs 5 FLX	70.409	0.119	1	Do Not Test			DMSO vs NM	4.111	0.423	1	Do Not Test			DMSO vs NM
5 FLX vs NPC	6802.94	10.49	<0.001	Yes			0.5 FLX vs NPC	2407.47	5.266	<0.001	Yes			0.5 FLX vs NPC	6309.66	13.801	<0.001	Yes			5 FLX vs NPC	6325.22	9.753	<0.001	Yes			2.5 FLX vs NPC	3565.5	7.83	<0.001	Yes			5 FLX vs NPC	6892.23	10.627	<0.001	Yes			NM vs 5 FLX	34.778	3.574	0.01	Yes			NM vs NPC
5 FLX vs 1 FLX	1677.62	2.844	0.125	No			0.5 FLX vs 2.5 FLX	1734.14	4.683	<0.001	Yes			0.5 FLX vs 1 FLX	2242.68	6.073	<0.001	Yes			5 FLX vs 1 FLX	1916.26	3.248	0.032	Yes			2.5 FLX vs 5 FLX	581.259	0.984	1	Do Not Test			5 FLX vs 1 FLX	2043.85	3.465	0.015	Yes			NM vs NPC	19.333	1.987	1	Do Not Test			NM vs 1 FLX
5 FLX vs 2.5 FLX	614.972	1.041	1	Do Not Test			0.5 FLX vs 1 FLX	1181.02	3.198	0.039	Yes			0.5 FLX vs 2.5 FLX	875.232	2.364	0.507	No			5 FLX vs 2.5 FLX	675.496	1.144	1	Do Not Test			2.5 FLX vs 1 FLX	177.662	0.484	1	Do Not Test			5 FLX vs 2.5 FLX	779.455	1.32	1	Do Not Test			NM vs 2.5 FLX	5.111	0.525	1	Do Not Test			NM vs 0.5 FLX
2.5 FLX vs NPC	6187.97	13.589	<0.001	Yes			1 FLX vs NPC	1226.45	2.698	0.195	No			2.5 FLX vs NPC	5434.43	11.934	<0.001	Yes			2.5 FLX vs NPC	5649.72	12.407	<0.001	Yes			1 FLX vs NPC	3387.84	7.453	<0.001	Yes			2.5 FLX vs NPC	6112.78	13.424	<0.001	Yes			2.5 FLX vs 5 FLX	29.667	3.049	0.064	No			0.5 FLX vs NPC
2.5 FLX vs 1 FLX	1062.65	2.895	0.106	Do Not Test			1 FLX vs 2.5 FLX	553.113	1.507	1	Do Not Test			2.5 FLX vs 1 FLX	1367.45	3.726	0.005	Yes			2.5 FLX vs 1 FLX	1240.76	3.38	0.02	Yes			1 FLX vs 5 FLX	403.597	0.684	1	Do Not Test			2.5 FLX vs 1 FLX	1264.39	3.445	0.016	Yes			2.5 FLX vs NPC	14.222	1.462	1	Do Not Test			0.5 FLX vs 1 FLX
1 FLX vs NPC	5125.32	11.275	<0.001	Yes			2.5 FLX vs NPC	673.339	1.479	1	Do Not Test			1 FLX vs NPC	4066.98	8.947	<0.001	Yes			1 FLX vs NPC	4408.96	9.699	<0.001	Yes			5 FLX vs NPC	2984.24	4.601	<0.001	Yes			1 FLX vs NPC	4848.39	10.665	<0.001	Yes			NPC vs 5 FLX	15.444	1.587	1	Do Not Test			1 FLX vs NPC
																																			Note: The multiple comparisons on ranks do not include an adjustment for ties.
Note: The multiple comparisons on ranks do not include an adjustment for ties.							Note: The multiple comparisons on ranks do not include an adjustment for ties.							Note: The multiple comparisons on ranks do not include an adjustment for ties.							Note: The multiple comparisons on ranks do not include an adjustment for ties.							Note: The multiple comparisons on ranks do not include an adjustment for ties.														Note: The multiple comparisons on ranks do not include an adjustment for ties.							Note: The multiple comparisons on ranks do not include an adjustment for ties.
[truncated: 11 more columns]

## Sheet: Fig4
Sigma Plots Results of One Way Anova Analysis
4B Excitatory Synapse Size							4C # of Excitatory Synapses							4D Excitatory Synapse Area
Normality Test (Shapiro-Wilk):	Passed	(P = 0.116)					Normality Test (Shapiro-Wilk):	Failed	(P < 0.050)					Normality Test (Shapiro-Wilk):	Passed	(P = 0.189)
Equal Variance Test (Brown-Forsythe):	Passed	(P = 0.270)												Equal Variance Test (Brown-Forsythe):	Passed	(P = 0.119)
							Test execution ended by user request, ANOVA on Ranks begun
Group Name	N	Missing	Mean	Std Dev	SEM									Group Name	N	Missing	Mean	Std Dev	SEM
Chronic FLX	9	0	0.945	0.138	0.0461		Kruskal-Wallis One Way Analysis of Variance on Ranks							Chronic FLX	9	0	100	55.216	18.405
Acute FLX	7	0	0.956	0.14	0.0528									Acute FLX	7	0	167.971	110.439	41.742
Chronic FLX	9	0	1.037	0.333	0.111		Data source: Data 2 in AVG PER WELL							Chronic FLX	9	0	54.913	54.434	18.145
Source of Variation	DF	SS	MS	F	P		Group	N	Missing	Median	0.25	0.75		Source of Variation	DF	SS	MS	F	P
Between Groups	2	0.0438	0.0219	0.417	0.664		Chronic FLX	9	0	0.0172	0.0102	0.0305		Between Groups	2	50440.4	25220.2	4.575	0.022
Residual	22	1.155	0.0525				Acute FLX	7	0	0.0193	0.00915	0.0284		Residual	22	121276	5512.54
Total	24	1.199					Chronic FLX	9	0	0.00794	0.00186	0.0334		Total	24	171716
The differences in the mean values among the treatment groups are not great enough to exclude the possibility that the difference is due to random sampling variability; there is not a statistically significant difference (P = 0.664).							H = 2.930 with 2 degrees of freedom. (P = 0.231)							The differences in the mean values among the treatment groups are greater than would be expected by chance; there is a statistically significant difference (P = 0.022).
Power of performed test with alpha = 0.050: --							The differences in the median values among the treatment groups are not great enough to exclude the possibility that the difference is due to random sampling variability; there is not a statistically significant difference (P = 0.231)							Power of performed test with alpha = 0.050: 0.601
														All Pairwise Multiple Comparison Procedures (Holm-Sidak method):
														Overall significance level = 0.05
														Comparisons for factor:
														Comparison	Diff of Means	t	P	P<0.050
														Acute FLX vs. Chronic FLX	113.059	3.022	0.019	Yes
														Acute FLX vs. CTRL	67.971	1.817	0.159	No
														CTRL vs. Chronic FLX	45.087	1.288	0.211	No

## Sheet: Fig5
5C VGAT Density							5D Gephyrin Density							5E Inhibitory Synapse Density							5F VGAT size							5G Gephyrin Size							5H Inhibitory Synpase Size
Normality Test (Shapiro-Wilk):	Failed	(P < 0.050)					Normality Test (Shapiro-Wilk):	Failed	(P < 0.050)					Normality Test (Shapiro-Wilk):	Failed	(P < 0.050)					Normality Test (Shapiro-Wilk):	Passed	(P = 0.168)					Normality Test (Shapiro-Wilk):	Passed	(P = 0.126)					Normality Test (Shapiro-Wilk):	Failed	(P < 0.050)
																					Equal Variance Test (Brown-Forsythe):	Passed	(P = 0.840)					Equal Variance Test (Brown-Forsythe):	Passed	(P = 0.883)
Test execution ended by user request, ANOVA on Ranks begun							Test execution ended by user request, ANOVA on Ranks begun							Test execution ended by user request, ANOVA on Ranks begun																					Test execution ended by user request, ANOVA on Ranks begun
																					Group Name	N	Missing	Mean	Std Dev	SEM		Group Name	N	Missing	Mean	Std Dev	SEM
Kruskal-Wallis One Way Analysis of Variance on Ranks							Kruskal-Wallis One Way Analysis of Variance on Ranks							Kruskal-Wallis One Way Analysis of Variance on Ranks							CTRL	12	0	0.98	0.157	0.0453		CTRL	12	0	0.774	0.139	0.0402		Kruskal-Wallis One Way Analysis of Variance on Ranks	Tuesday, September 21, 2021, 4:32:39 PM
																					Acute FLX	9	0	0.805	0.141	0.0472		Acute FLX	9	0	0.641	0.122	0.0408
Group	N	Missing	Median	0.25	0.75		Group	N	Missing	Median	0.25	0.75		Group	N	Missing	Median	0.25	0.75		Chronic FLX	9	0	0.923	0.156	0.052		Chronic FLX	9	0	0.728	0.117	0.0389		Data source: Data 1 in FLX INH SYN AVG PER BRAIN
CTRL	12	0	0.0721	0.0317	0.109		CTRL	12	0	0.0191	0.00679	0.0337		CTRL	12	0	0.00863	0.00302	0.0171
Acute FLX	9	0	0.0205	0.00964	0.0402		Acute FLX	9	0	0.00266	0.00161	0.00964		Acute FLX	9	0	0.0014	0.000642	0.00219		Source of Variation	DF	SS	MS	F	P		Source of Variation	DF	SS	MS	F	P		Group	N	Missing	Median	0.25	0.75
Chronic FLX	9	0	0.0329	0.0224	0.075		Chronic FLX	9	0	0.00712	0.00164	0.0326		Chronic FLX	9	0	0.00293	0.000783	0.0129		Between Groups	2	0.161	0.0803	3.468	0.046		Between Groups	2	0.0916	0.0458	2.8	0.079		CTRL	12	0	0.651	0.59	0.889
																					Residual	27	0.625	0.0232				Residual	27	0.442	0.0164				ACUTE	9	0	0.536	0.506	0.623
H = 7.789 with 2 degrees of freedom. (P = 0.020)							H = 7.626 with 2 degrees of freedom. (P = 0.022)							H = 8.329 with 2 degrees of freedom. (P = 0.016)							Total	29	0.786					Total	29	0.533					CHRONIC	9	0	0.704	0.641	0.831
The differences in the median values among the treatment groups are greater than would be expected by chance; there is a statistically significant difference (P = 0.020)							The differences in the median values among the treatment groups are greater than would be expected by chance; there is a statistically significant difference (P = 0.022)							The differences in the median values among the treatment groups are greater than would be expected by chance; there is a statistically significant difference (P = 0.016)							The differences in the mean values among the treatment groups are greater than would be expected by chance; there is a statistically significant difference (P = 0.046).							The differences in the mean values among the treatment groups are not great enough to exclude the possibility that the difference is due to random sampling variability; there is not a statistically significant difference (P = 0.079).							H = 7.490 with 2 degrees of freedom. (P = 0.024)
To isolate the group or groups that differ from the others use a multiple comparison procedure.							To isolate the group or groups that differ from the others use a multiple comparison procedure.							To isolate the group or groups that differ from the others use a multiple comparison procedure.							Power of performed test with alpha = 0.050: 0.453							Power of performed test with alpha = 0.050: 0.343							The differences in the median values among the treatment groups are greater than would be expected by chance; there is a statistically significant difference (P = 0.024)
																												The power of the performed test (0.343) is below the desired power of 0.800.							To isolate the group or groups that differ from the others use a multiple comparison procedure.
All Pairwise Multiple Comparison Procedures (Dunn's Method) :							All Pairwise Multiple Comparison Procedures (Dunn's Method) :							All Pairwise Multiple Comparison Procedures (Dunn's Method) :							All Pairwise Multiple Comparison Procedures (Holm-Sidak method):							Less than desired power indicates you are less likely to detect a difference when one actually exists. Negative results should be interpreted cautiously.
																					Overall significance level = 0.05
Comparison	Diff of Ranks	Q	P	P<0.050			Comparison	Diff of Ranks	Q	P	P<0.050			Comparison	Diff of Ranks	Q	P	P<0.050																	All Pairwise Multiple Comparison Procedures (Dunn's Method) :
CTRL vs Acute FLX	10.833	2.791	0.016	Yes			CTRL vs Acute FLX	10.639	2.741	0.018	Yes			CTRL vs Acute FLX	11.194	2.884	0.012	Yes			Comparisons for factor:
CTRL vs Chronic FLX	4.722	1.216	0.671	No			CTRL vs Chronic FLX	5.75	1.481	0.416	No			CTRL vs Chronic FLX	5.194	1.338	0.543	No			Comparison	Diff of Means	t	P	P<0.050										Comparison	Diff of Ranks	Q	P	P<0.050
Chronic FLX vs Acute FLX	6.111	1.473	0.423	No			Chronic FLX vs Acute FLX	4.889	1.178	0.716	No			Chronic FLX vs Acute FLX	6	1.446	0.445	No			CTRL vs. Acute FLX	0.176	2.617	0.042	Yes										CHRONIC vs ACUTE	10.278	2.477	0.04	Yes
																					Chronic FLX vs. Acute FLX	0.118	1.646	0.21	No										CHRONIC vs CTRL	1.319	0.34	1	No
																					CTRL vs. Chronic FLX	0.0575	0.857	0.399	No										CTRL vs ACUTE	8.958	2.308	0.063	No
Note: The multiple comparisons on ranks do not include an adjustment for ties.							Note: The multiple comparisons on ranks do not include an adjustment for ties.							Note: The multiple comparisons on ranks do not include an adjustment for ties.
																																			Note: The multiple comparisons on ranks do not include an adjustment for ties.

## Sheet: Fig6
6A DMSO							6B 0.1 FLX							6C 1 FLX							6D 1.5 FLX
Normality Test (Shapiro-Wilk):	Failed	(P < 0.050)					Normality Test (Shapiro-Wilk):	Failed	(P < 0.050)					Normality Test (Shapiro-Wilk):	Failed	(P < 0.050)					Normality Test (Shapiro-Wilk):	Failed	(P < 0.050)
Test execution ended by user request, ANOVA on Ranks begun							Test execution ended by user request, ANOVA on Ranks begun							Test execution ended by user request, ANOVA on Ranks begun							Test execution ended by user request, ANOVA on Ranks begun
Kruskal-Wallis One Way Analysis of Variance on Ranks							Kruskal-Wallis One Way Analysis of Variance on Ranks							Kruskal-Wallis One Way Analysis of Variance on Ranks							Kruskal-Wallis One Way Analysis of Variance on Ranks
Data source: Data 1 in Fluoxetine_Experiment_SetsVW_DMSO_Meanfiringrate							Data source: Data 1 in Fluoxetine_Experiment_SetsVW_0.5FLUOX_Meanfiringrate							Data source: Data 1 in Fluoxetine_Experiment_SetsVW_1.0FLUOX_meanfiringrate							Data source: Data 1 in Fluoxetine_Experiment_SetsVW_1.5FLUOX_meanfiringrate
Group	N	Missing	Median	0.25	0.75		Group	N	Missing	Median	0.25	0.75		Group	N	Missing	Median	0.25	0.75		Group	N	Missing	Median	0.25	0.75
Baseline	12	0	91.06	43.923	108.957		Baseline	12	0	71.173	39.818	149.081		Baseline	12	0	97.782	49.034	143.161		Baseline	12	0	86.418	41.054	158.376
T1	12	0	149.221	65.569	222.465		T1	12	0	268.339	141.875	888.251		T1	12	0	531.051	139.446	1039.43		T1	12	0	87.775	49.316	246.458
T2	12	0	124.798	30.052	138.364		T2	12	0	144.585	81.557	554.981		T2	12	0	229.707	28.465	467.324		T2	12	0	48.946	6.006	92.237
T3	12	0	121.571	52.575	147.724		T3	12	0	161.717	73.98	499.69		T3	12	0	221.411	18.337	404.628		T3	12	0	31.704	4.587	81.577
T4	12	0	103.58	61.737	117.978		T4	12	0	127.729	53.078	458.531		T4	12	0	185.994	2.666	361.086		T4	12	0	29.108	2.175	63.428
T5	12	0	97.724	45.729	136.753		T5	12	0	100.732	43.3	377.142		T5	12	0	149.41	0.266	284.457		T5	12	0	20.873	1.419	52.932
T6	12	0	86.107	59.76	168.392		T6	12	0	89.86	42.522	302.137		T6	12	0	129.094	0	250.787		T6	12	0	16.519	0.615	50.8
T7	12	0	95.329	57.126	181.138		T7	12	0	62.234	25.824	282.16		T7	12	0	117.735	0	265.882		T7	12	0	19.084	0	40.232
T8	12	0	85.089	41.437	175.354		T8	12	0	59.131	25.103	258.779		T8	12	0	99.312	0	222.923		T8	12	0	15.221	0	41.067
T9	12	0	88.391	46.347	121.315		T9	12	0	52.956	19.788	238.125		T9	12	0	80.465	0.0532	198.251		T9	12	0	13.306	0.0472	39.305
R1	12	0	167.769	83.353	217.916		R1	12	0	154.113	76.513	689.329		R1	12	0	316.482	4.371	604.907		R1	12	0	38.588	6.053	134.416
R2	12	0	149.613	104.73	216.848		R2	12	0	145.421	57.552	622.582		R2	12	0	337.603	7.676	665.572		R2	12	0	39.347	10.02	119.584
R3	12	0	162.081	109.182	222.087		R3	12	0	118.573	67.555	554.331		R3	12	0	254.485	9.702	662.96		R3	12	0	41.134	10.025	120.779
R4	12	0	154.753	88.031	216.047		R4	12	0	165.402	51.449	519.34		R4	12	0	292.099	14.819	721.012		R4	12	0	56.081	16.031	114.336
R5	12	0	128.623	80.09	190.522		R5	12	0	159.507	49.658	570.248		R5	12	0	256.724	16.845	491.415		R5	12	0	57.46	19.672	130.894
H = 14.054 with 14 degrees of freedom. (P = 0.446)							H = 18.706 with 14 degrees of freedom. (P = 0.176)							H = 22.976 with 14 degrees of freedom. (P = 0.061)							H = 41.188 with 14 degrees of freedom. (P = <0.001)
The differences in the median values among the treatment groups are not great enough to exclude the possibility that the difference is due to random sampling variability; there is not a statistically significant difference (P = 0.446)							The differences in the median values among the treatment groups are not great enough to exclude the possibility that the difference is due to random sampling variability; there is not a statistically significant difference (P = 0.176)							The differences in the median values among the treatment groups are not great enough to exclude the possibility that the difference is due to random sampling variability; there is not a statistically significant difference (P = 0.061)							The differences in the median values among the treatment groups are greater than would be expected by chance; there is a statistically significant difference (P = <0.001)
																					To isolate the group or groups that differ from the others use a multiple comparison procedure.
																					All Pairwise Multiple Comparison Procedures (Tukey Test):
																					Comparison	Diff of Ranks	q	P	P<0.050
																					T1 vs T8	982	5.44	0.01	Yes
																					T1 vs T9	964	5.341	0.013	Yes
																					T1 vs T7	920.5	5.1	0.024	Yes
																					T1 vs T6	905	5.014	0.03	Yes
																					T1 vs T5	855	4.737	0.057	No
																					T1 vs T4	722	4	0.231	Do Not Test
																					T1 vs T3	616	3.413	0.505	Do Not Test
																					T1 vs T2	496.5	2.751	0.824	Do Not Test
																					T1 vs R1	467.5	2.59	0.88	Do Not Test
																					T1 vs R2	462	2.56	0.889	Do Not Test
																					T1 vs R3	461.5	2.557	0.89	Do Not Test
																					T1 vs R4	375	2.078	0.981	Do Not Test
																					T1 vs R5	344	1.906	0.992	Do Not Test
																					T1 vs Baseline	99	0.548	1	Do Not Test
																					Baseline vs T8	883	4.892	0.04	Yes
																					Baseline vs T9	865	4.792	0.05	No
																					Baseline vs T7	821.5	4.551	0.084	Do Not Test
																					Baseline vs T6	806	4.465	0.1	Do Not Test
																					Baseline vs T5	756	4.188	0.169	Do Not Test
																					Baseline vs T4	623	3.452	0.485	Do Not Test
																					Baseline vs T3	517	2.864	0.778	Do Not Test
																					Baseline vs T2	397.5	2.202	0.967	Do Not Test
																					Baseline vs R1	368.5	2.042	0.984	Do Not Test
																					Baseline vs R2	363	2.011	0.986	Do Not Test
																					Baseline vs R3	362.5	2.008	0.986	Do Not Test
																					Baseline vs R4	276	1.529	0.999	Do Not Test
																					Baseline vs R5	245	1.357	1	Do Not Test
																					R5 vs T8	638	3.535	0.441	No
																					R5 vs T9	620	3.435	0.493	Do Not Test
																					R5 vs T7	576.5	3.194	0.621	Do Not Test
																					R5 vs T6	561	3.108	0.665	Do Not Test
																					R5 vs T5	511	2.831	0.792	Do Not Test
																					R5 vs T4	378	2.094	0.979	Do Not Test
																					R5 vs T3	272	1.507	0.999	Do Not Test
																					R5 vs T2	152.5	0.845	1	Do Not Test
																					R5 vs R1	123.5	0.684	1	Do Not Test
																					R5 vs R2	118	0.654	1	Do Not Test
																					R5 vs R3	117.5	0.651	1	Do Not Test
																					R5 vs R4	31	0.172	1	Do Not Test
																					R4 vs T8	607	3.363	0.532	Do Not Test
																					R4 vs T9	589	3.263	0.585	Do Not Test
																					R4 vs T7	545.5	3.022	0.707	Do Not Test
																					R4 vs T6	530	2.936	0.747	Do Not Test
																					R4 vs T5	480	2.659	0.857	Do Not Test
																					R4 vs T4	347	1.922	0.991	Do Not Test
																					R4 vs T3	241	1.335	1	Do Not Test
																					R4 vs T2	121.5	0.673	1	Do Not Test
																					R4 vs R1	92.5	0.512	1	Do Not Test
																					R4 vs R2	87	0.482	1	Do Not Test
																					R4 vs R3	86.5	0.479	1	Do Not Test
																					R3 vs T8	520.5	2.884	0.77	Do Not Test
																					R3 vs T9	502.5	2.784	0.811	Do Not Test
																					R3 vs T7	459	2.543	0.894	Do Not Test
																					R3 vs T6	443.5	2.457	0.918	Do Not Test
																					R3 vs T5	393.5	2.18	0.97	Do Not Test
																					R3 vs T4	260.5	1.443	1	Do Not Test
																					R3 vs T3	154.5	0.856	1	Do Not Test
																					R3 vs T2	35	0.194	1	Do Not Test
																					R3 vs R1	6	0.0332	1	Do Not Test
																					R3 vs R2	0.5	0.00277	1	Do Not Test
																					R2 vs T8	520	2.881	0.771	Do Not Test
																					R2 vs T9	502	2.781	0.812	Do Not Test
																					R2 vs T7	458.5	2.54	0.895	Do Not Test
																					R2 vs T6	443	2.454	0.918	Do Not Test
																					R2 vs T5	393	2.177	0.97	Do Not Test
																					R2 vs T4	260	1.44	1	Do Not Test
																					R2 vs T3	154	0.853	1	Do Not Test
																					R2 vs T2	34.5	0.191	1	Do Not Test
																					R2 vs R1	5.5	0.0305	1	Do Not Test
																					R1 vs T8	514.5	2.85	0.784	Do Not Test
																					R1 vs T9	496.5	2.751	0.824	Do Not Test
																					R1 vs T7	453	2.51	0.904	Do Not Test
																					R1 vs T6	437.5	2.424	0.926	Do Not Test
																					R1 vs T5	387.5	2.147	0.974	Do Not Test
																					R1 vs T4	254.5	1.41	1	Do Not Test
																					R1 vs T3	148.5	0.823	1	Do Not Test
																					R1 vs T2	29	0.161	1	Do Not Test
																					T2 vs T8	485.5	2.69	0.847	Do Not Test
																					T2 vs T9	467.5	2.59	0.88	Do Not Test
																					T2 vs T7	424	2.349	0.942	Do Not Test
																					T2 vs T6	408.5	2.263	0.958	Do Not Test
																					T2 vs T5	358.5	1.986	0.988	Do Not Test
																					T2 vs T4	225.5	1.249	1	Do Not Test
																					T2 vs T3	119.5	0.662	1	Do Not Test
																					T3 vs T8	366	2.028	0.985	Do Not Test
																					T3 vs T9	348	1.928	0.991	Do Not Test
																					T3 vs T7	304.5	1.687	0.998	Do Not Test
																					T3 vs T6	289	1.601	0.999	Do Not Test
																					T3 vs T5	239	1.324	1	Do Not Test
																					T3 vs T4	106	0.587	1	Do Not Test
																					T4 vs T8	260	1.44	1	Do Not Test
																					T4 vs T9	242	1.341	1	Do Not Test
																					T4 vs T7	198.5	1.1	1	Do Not Test
																					T4 vs T6	183	1.014	1	Do Not Test
																					T4 vs T5	133	0.737	1	Do Not Test
																					T5 vs T8	127	0.704	1	Do Not Test
																					T5 vs T9	109	0.604	1	Do Not Test
																					T5 vs T7	65.5	0.363	1	Do Not Test
																					T5 vs T6	50	0.277	1	Do Not Test
																					T6 vs T8	77	0.427	1	Do Not Test
																					T6 vs T9	59	0.327	1	Do Not Test
																					T6 vs T7	15.5	0.0859	1	Do Not Test
																					T7 vs T8	61.5	0.341	1	Do Not Test
																					T7 vs T9	43.5	0.241	1	Do Not Test
																					T9 vs T8	18	0.0997	1	Do Not Test
																					Note: The multiple comparisons on ranks do not include an adjustment for ties.
																					A result of "Do Not Test" occurs for a comparison when no significant difference is found between the two rank sums that enclose that comparison. For example, if you had four rank sums sorted in order, and found no significant difference between rank sums 4 vs. 2, then you would not test 4 vs. 3 and 3 vs. 2, but still test 4 vs. 1 and 3 vs. 1 (4 vs. 3 and 3 vs. 2 are enclosed by 4 vs. 2: 4 3 2 1)…
